# Supplementary material for: Atlatl use equalizes female and male projectile weapon velocity
Source: Sci Rep. 2023 Aug 16;13:13349. doi: 10.1038/s41598-023-40451-8 (PMC10432391; doi:10.1038/s41598-023-40451-8)
Supplement: Supplementary file 2 — Supplementary Information 2. [file 41598_2023_40451_MOESM2_ESM.xlsx]

## Sheet: data avg's
Date	Sample_#	Participant_#	Atlatl_Velocity_AVG_mph	Atlatl_Velocity_AVG_mps	Dart_KE	Spear_Velocity_AVG_mph	Spear_Velocity_AVG_mps	Spear_KE	Age	Height_imp	Weight_lbs	Handedness	Arm_Length_cm	Bicep_Circumference	Grip_Strength	Pinch_Strength	Sex	Height_cm
2021-11-11	67	80	22.7	10.1475	10.2972	11.4	5.09611	10.3881	11	4'9	70	right	42	19	15.6	8.7	female
2021-11-12	77	10	25.3	11.3098	12.7911	15.4	6.88422	18.957	12	5'1	120	ambidextrous	24	12	29.3	12.4	nr
2021-11-01	13	83	43.7	19.5351	38.162	20.5	9.16406	33.592	14	5'5	105	right	51	21	28.4	6.9	male
2021-11-20	97	110	40.9	18.2834	33.4283	23.8	10.6392	45.2774	14	5'5	132	right	48.5	27	44.1	12.3	male
2021-11-12	70	73	29.3	13.0979	17.1555	15.3	6.83952	18.7116	16	5'5	165	right	48	34.5	26.8	12.7	female
2021-11-12	76	13	31.6	14.1261	19.9546	24	10.7287	46.0416	17	6'2	245	left	49.5	35	54.2	23.2	male
2021-11-06	26	76	27.1	12.1144	14.676	16.8	7.51006	22.5604	18	5'5	170	right	46	32	23.8	11.9	female
2021-11-10	44	4	32.1	14.3496	20.591	16.4	7.33125	21.4989	18	5'8	207	right	45.5	31.5	30.8	12.6	female
2021-11-10	54	59	27.6	12.338	15.2225	15	6.70541	17.985	18	5'1	108	right	41	24.5	22.6	9.5	female
2021-11-12	73	72	36.8	16.4506	27.0622	17.2	7.68887	23.6475	18	5'10	n/a	ambidextrous	46.5	42	37.1	20.6	female
2021-11-03	17	32	37	16.54	27.3572	28.7	12.8297	65.8403	18	5'9	185	right	49	33	47.6	14.1	male
2021-11-03	19	42	42.5	18.9987	36.0949	31.2	13.9473	77.8103	18	5'10	160	right	52	31	47.3	12.7	male
2021-11-03	18	78	44.8	20.0268	40.1074	22.9	10.2369	41.9178	18	5'11	200	right	54	34	47.5	16.7	nr
2021-11-06	30	21	37.2	16.6294	27.6537	19.8	8.85114	31.3371	18	5'3	203	right	45	35	32.9	13.2	nr
2021-11-10	53	50	39	17.4341	30.3947	20.7	9.25346	34.2506	19	5'0	180	right	48.5	35	27.2	11.3	female
2021-11-11	59	33	44	19.6692	38.6877	24	10.7287	46.0416	19	5'2	180	right	43.5	31.5	33.8	11.3	female
2021-11-11	60	58	29.5	13.1873	17.3905	20.3	9.07465	32.9397	19	5'8	200	right	47	32	37.9	8.9	female
2021-11-20	108	127	33.3	14.886	22.1593	17	7.59946	23.1007	19	5'7	140	left	49.5	28	35.8	9.6	female
2021-11-03	20	66	45.1	20.1609	40.6463	27.1	12.1144	58.7039	19	6'0	190	right	54	31.5	61.8	12.3	male
2021-11-05	24	81	32.9	14.7072	21.6302	20.1	8.98525	32.2939	20	5'3	170	right	46	30	29.9	13.3	female
2021-11-06	29	61	36.5	16.3165	26.6228	19	8.49352	28.8559	20	5'7	108	right	51	22	18.3	10.5	female
2021-11-08	37	95	29.6	13.232	17.5086	22.2	9.92401	39.3944	20	4'11	188	right	43	31	23.2	10	female
2021-11-08	38	65	33.5	14.9754	22.4263	17.6	7.86768	24.7602	20	5'5	215	right	46.5	37	29	10.1	female
2021-11-11	61	85	38.4	17.1658	29.4666	21.1	9.43228	35.5871	20	5'5	128	right	46	25.5	23.4	5.2	female
2021-11-12	71	69	36.3	16.2271	26.3318	17.2	7.68887	23.6475	20	5'7	170	right	46.5	31	34.1	12.6	female
2021-11-20	102	116	31.4	14.0367	19.7028	18.2	8.1359	26.4771	20	5'1	113	right	49.5	24.5	26.7	9.2	female
2021-10-27	3	35	47	21.0103	44.1432	27.6	12.338	60.89	20	5'11	150	right	56	33	43	14.8	male
2021-11-09	43	77	31.2	13.9473	19.4526	18.2	8.1359	26.4771	20	6'0	200	right	55	34.5	45.5	19.7	male
2021-11-10	45	20	40.1	17.9258	32.1334	31.4	14.0367	78.8111	20	6'3	190	ambidextrous	53	32	67.1	19.3	male
2021-11-10	48	1	36.2	16.1824	26.187	32.5	14.5284	84.4296	20	6'5	255	right	49	41	54.8	15.8	male
2021-11-20	106	122	33.2	14.8413	22.0264	23.7	10.5945	44.8978	20	5'9	125	right	49	24	35.3	12.5	male
2021-11-20	107	125	42.9	19.1775	36.7775	23.3	10.4157	43.395	20	5'10	140	right	51	27	57.1	19.6	male
2021-11-12	72	45	25.7	11.4886	13.1988	18.6	8.31471	27.6537	20	5'2	219	right	44.5	33.5	31.3	17	nr
2021-11-05	22	52	38.3	17.1211	29.3134	21.6	9.65579	37.2937	21	5'4	220	right	46	36	33.6	10	female
2021-11-11	58	12	28.3	12.6509	16.0045	21.1	9.43228	35.5871	21	5'8	120	right	46.5	24	33.8	11.4	female
2021-11-17	88	79	34.1	15.2436	23.2368	19.7	8.80644	31.0213	21	5'6	130	right	51.5	26	34.1	10.3	female
2021-11-10	46	24	42.9	19.1775	36.7775	31.9	14.2602	81.341	21	6'1	195	right	56	31	67.8	17.1	male
2021-11-10	47	53	41.8	18.6857	34.9157	32.5	14.5284	84.4296	21	6'0	204	right	51	33	53.8	17.7	male
2021-11-10	49	44	36.2	16.1824	26.187	25.1	11.2204	50.3588	21	5'9	167	right	49	29	30.9	10.2	male
2021-11-10	50	90	34.4	15.3777	23.6475	21.5	9.61109	36.9492	21	5'1	159	right	41	32.5	26.1	10	male
2021-11-06	27	38	33.5	14.9754	22.4263	17.6	7.86768	24.7602	21	5'6	200	right	45	32	36.6	11.3	nr
2021-11-06	31	98	30.6	13.679	18.7116	16.9	7.55476	22.8298	21	5'8	145	left	46	26	27	12.9	nr
2021-11-17	91	6	35.3	15.7801	24.901	20	8.94055	31.9733	22	5'4	180	right	47	30.5	29.3	10.5	female
2021-11-20	98	120	40.3	18.0152	32.4547	21.4	9.56638	36.6063	22	5'8	145	right	48.5	28.5	35.9	11.1	female
2021-11-20	100	119	40.1	17.9258	32.1334	22.6	10.1028	40.8268	22	5'8"	200	left	47	32.5	37.2	7.3	female
2021-11-20	103	111	39.4	17.6129	31.0213	22.6	10.1028	40.8268	22	5'3	135	right	49	30	39.6	15.9	female
2021-11-07	36	48	36.8	16.4506	27.0622	22.6	10.1028	40.8268	22	5'8	165	right	52.3	29.5	49.8	17.5	male
2021-11-09	41	70	39.2	17.5235	30.7072	27.8	12.4274	61.7757	22	6'2	132	right	53	26	33	9	male
2021-11-10	51	86	46	20.5633	42.2847	29.4	13.1426	69.0912	22	5'7	155	right	45.5	29	43.4	11.1	male
2021-11-20	105	113	53.8	24.0501	57.8406	31.8	14.2155	80.8318	22	5'6	169	right	49	34	50.8	15.5	male
2021-11-11	65	17	42.9	19.1775	36.7775	22.8	10.1922	41.5526	22	5'3	150	right	46	27.5	38.7	11	nr
2021-10-27	1	11	44	19.6692	38.6877	20	8.94055	31.9733	23	5'2	175	right	38.5	36	25.8	13.1	female
2021-11-06	25	2	26.2	11.7121	13.7174	15.1	6.75011	18.2256	23	5'7	180	right	45.5	32	30.5	13.4	female
2021-11-10	52	46	28.3	12.6509	16.0045	16.2	7.24184	20.9777	23	5'3	105	right	47	24.5	16.8	9.3	female
2021-11-17	87	29	35.7	15.9589	25.4686	19.2	8.58292	29.4666	23	5'6	180	right	47.5	31.5	33.4	7.8	female
2021-11-20	99	106	28	12.5168	15.6669	14.4	6.43719	16.575	23	5'2	160	right	40.6	28	20.2	6.5	female
2021-11-20	101	121	36.7	16.4059	26.9154	23.2	10.371	43.0233	23	6'0	210	right	54.5	36.5	43.4	19.4	male
2021-11-20	104	103	38.7	17.3	29.9288	22.8	10.1922	41.5526	23	6'1	180	right	52	32	49.5	12.5	male
2021-10-27	4	18a	26.7	11.9356	14.2459	16.8	7.51006	22.5604	24	4'10	93	right	45	23	27.1	6.3	female
2021-10-27	5	36	41.3	18.4622	34.0854	26.4	11.8015	55.7103	24	5'9	165	right	52.5	27.5	33.3	9.3	male
2021-11-05	23	82	48.4	21.6361	46.8122	35.9	16.0483	103.019	24	6'2	240	right	54	41	73.3	18.4	male
2021-11-11	62	93	30.6	13.679	18.7116	27.5	12.2932	60.4496	24	5'11	170	right	52	30.5	20.3	7.5	male
2021-11-11	66	60	46.6	20.8315	43.395	26.1	11.6674	54.4514	24	5'10	271	right	54.5	36.5	40.1	10.8	male
2021-11-11	64	91	34.4	15.3777	23.6475	18.1	8.09119	26.187	24	5'4	110	right	50	25.5	10.5	31.8	nr
2021-11-06	28	47	40.1	17.9258	32.1334	21.6	9.65579	37.2937	24	5'9	265	right	48	38	38.2	11.6	nr
2021-10-27	9	30	44.9	20.0715	40.2866	24.7	11.0416	48.7665	25	5'3	180	right	48	32	38.2	10.8	female
2021-11-02	16	63	40.2	17.9705	32.2939	23	10.2816	42.2847	25	5'7	160	right	50	34	43.2	15.5	female
2021-11-03	21	16	30.6	13.679	18.7116	16.2	7.24184	20.9777	25	5'3	190	right	47	32	21.8	7.3	female
2021-10-27	8	25	41.8	18.6857	34.9157	23.7	10.5945	44.8978	25	5'8	210	right	52	36	47.7	23.9	male
2021-11-01	10	5	52.2	23.3348	54.4514	36.1	16.1377	104.17	26	6'0	193	right	54	36	55.9	17.6	male
2021-11-11	57	92	40.9	18.2834	33.4283	31.7	14.1708	80.3242	26	6'0	185	left	56	31	59.5	16.6	male
2021-11-01	12	9	33.2	14.8413	22.0264	25.4	11.3545	51.5698	27	5'8	173	right	63	30	30.8	14.7	female
2021-11-02	15	96	33.6	15.0201	22.5604	19.3	8.62763	29.7744	27	5'8	197	right	50	33	33	12.3	female
2021-11-17	90	57	41.9	18.7304	35.0829	20.6	9.20876	33.9205	28	5'7	200	right	51	34	33.1	12.7	female
2021-11-20	94	43	29.4	13.1426	17.2728	14.3	6.39249	16.3456	28	5'3	230	right	45	35.5	25.8	12.3	female
2021-11-08	39	41	46.7	20.8762	43.5815	29.5	13.1873	69.562	28	5'10	155	right	48.5	29	44.9	20.2	male
2021-10-27	7	18b	34.6	15.4671	23.9233	18.2	8.1359	26.4771	29	5'6	190	right	50	37	40.8	9.2	female
2021-11-09	40	68	32.4	14.4837	20.9777	19	8.49352	28.8559	29	5'9	275	right	53	42	19.1	9.6	female
2021-11-12	74	19	30.2	13.5002	18.2256	20.6	9.20876	33.9205	29	5'5	198	ambidextrous	42.5	29	26	8	female
2021-10-27	6	3	40.9	18.2834	33.4283	25.1	11.2204	50.3588	29	5'7	198	right	47	35	54.2	10.3	male
2021-11-07	32	84	36.5	16.3165	26.6228	25.8	11.5333	53.2068	29	5'5	180	right	50	31	27.6	16.6	male
2021-11-17	93	89	38.8	17.3447	30.0837	18.4	8.2253	27.0622	30	5'6	155	left	54.5	27	32.3	10	female
2021-10-27	2	26	46.7	20.8762	43.5815	31.9	14.2602	81.341	30	5'10	185	right	50	43	40.4	15.3	male
2021-11-17	86	37	31.7	14.1708	20.0811	18.6	8.31471	27.6537	32	5'1	97	right	46.5	22.5	33.2	11.2	female
2021-11-01	11	14	49	21.9043	47.98	28.3	12.6509	64.0178	32	6'0	119?	right	57	38	63.1	14.8	male
2021-11-14	81	64	36.1	16.1377	26.0425	26.2	11.7121	54.8694	35	5'9	210	right	50.5	34.5	65.7	17.3	male
2021-11-12	78	56	28.3	12.6509	16.0045	18.8	8.40411	28.2516	36	5'4	200	right	26	14	37.1	10.2	female
2021-11-14	83	55	34	15.1989	23.1007	19.2	8.58292	29.4666	40	5'3	145	right	49	33	31.3	16.5	female
2021-11-20	96	108	38.5	17.2105	29.6203	24.2	10.8181	46.8122	41	6'3	180	right	55	29	64	17.9	male
2021-11-17	92	23	36.7	16.4059	26.9154	20.1	8.98525	32.2939	43	5'5	135	right	48.5	26.5	32	14.5	female
2021-11-09	42	7	34.2	15.2883	23.3733	18.8	8.40411	28.2516	47	5'8	140	right	46	27.5	34.2	15.7	female
2021-11-10	55	74	25.8	11.5333	13.3017	12.8	5.72195	13.0963	48	5'1	200	right	43	31	25	10.8	female
2021-11-17	85	99	30.8	13.7684	18.957	15.6	6.97363	19.4526	48	5'2	130	right	48	28	37.1	12.9	female
2021-11-07	34	28	28.8	12.8744	16.575	16	7.15244	20.4629	49	5'5	177	right	48	29.5	27.3	8.3	female
2021-11-12	75	40	29.9	13.3661	17.8653	17	7.59946	23.1007	49	5'6	150	right	46.5	31	20.1	13.5	female
2021-11-11	68	62	22.7	10.1475	10.2972	26.7	11.9356	56.9837	49	5'10	195	right	49	31.5	34.9	17.8	male
2021-11-17	84	8	31.8	14.2155	20.208	21.6	9.65579	37.2937	51	5'7	144	right	50	30	26.6	12.2	female
2021-11-07	33	75	47.5	21.2338	45.0874	31.2	13.9473	77.8103	54	6'0	200	right	57	31	49.7	15.3	male
2021-11-20	95	115	48.3	21.5914	46.6189	27.7	12.3827	61.3321	54	5'11	165	right	54	29	63.5	27.4	male
2021-11-12	79	49	31.2	13.9473	19.4526	15.1	6.75011	18.2256	55	5'1	130	right	42	28	23.1	3.7	female
2021-11-12	69	88	42.2	18.8646	35.5871	23.8	10.6392	45.2774	55	5'6	150	right	50	33	41.7	11.9	nr
2021-11-07	35	87	28.4	12.6956	16.1178	18.8	8.40411	28.2516	57	5'5	180	NA	53	33	41.3	11.8	male
2021-11-17	89	67	35.3	15.7801	24.901	16.1	7.19714	20.7195	61	5'3	160	right	48	31	32.1	9	female
2021-11-12	80	100	33.4	14.9307	22.2926	23.3	10.4157	43.395	62	5'11	170	left	52	30.5	43.4	8.5	male
2021-11-02	14	71	25.6	11.4439	13.0963	16.4	7.33125	21.4989	67	5'7	165	right	53.5	29	29.1	9.3	female
2021-11-11	56	31	32.4	14.4837	20.9777	20	8.94055	31.9733	67	5'9	225	right	49	38	42	13.7	male
2021-11-11	63	39	30.4	13.5896	18.4678	14.8	6.616	17.5086	72	5'6	155	right	49	32	34.6	12.4	female
2021-11-14	82	34	32.2	14.3943	20.7195	16.5	7.37595	21.7619		5'4	180	right	45	33	45.2	19.9	female
